# Supplementary material for: Dynamic Assessment of Modified EASIX (m-EASIX) at 48 Hours Predicts Adverse Outcomes in Acute Pancreatitis: A Propensity Score-Matched Study
Source: Medicina (Kaunas). 2026 Mar 18;62(3):568. doi: 10.3390/medicina62030568 (PMC13027450; doi:10.3390/medicina62030568)
Supplement: Supplementary file 1 [file medicina-62-00568-s001.zip]

Archive with 1 entries (1 files):
- medicina-4171693-supplementary.pdf
